# Supplementary material for: Pilot-scale genome-wide association mapping in diverse sorghum germplasms identified novel genetic loci linked to major agronomic, root and stomatal traits
Source: Sci Rep. 2023 Dec 8;13:21917. doi: 10.1038/s41598-023-48758-2 (PMC10713643; doi:10.1038/s41598-023-48758-2)
Supplement: Supplementary file 2 — Supplementary Information 2. [file 41598_2023_48758_MOESM2_ESM.xlsx]

## Sheet: 1
Supplementary Table 1. Moderate to high heritability observed in the constructed subset for all evaluated traits used in GWAS.
Traits	Mean	Minimum	Maximum	Heritability
Plant height (cm)	225.98	53.7	445	0.97
Single Plant Yield (g)	45.74	19	130	0.8
Dry biomass (g)	117.04	25	460	0.87
Root length (cm)	86.23	28.3	153.85	0.53
Root thickness (mm)	1.9547	0.75	3.9667	0.69
Dry root weight (g)	0.8112	0.05	3.57	0.87
Intrinsic water use efficiency (A/gs)	144.59	51.3	236.52	0.65
Abaxial Stomatal density (mm²)	138.8	90.84	211.76	0.92
Abaxial Stomatal complex total area (µm-²)	13065	5631	21681	0.87

## Sheet: 2
Supplementary Table 2. List of candidate genes in proximity with the significant SNPs from GWAS
Trait	QTN	p-value	Method	Candidate gene	Annotation	bp away
Plant height	S1_76855452	8.45667e-14	3VmrMLM	Sobic.001G499000	POTASSIUM CHANNEL TETRAMERISATION DOMAIN CONTAINING PROTEIN	0
	S2_2494860	7.13559e-51	3VmrMLM	Sobic.002G027300	C2H2-type zinc finger	6237
	S3_26113947	2.9121e-21	3VmrMLM	Sobic.003G166875	Plant transposase	20393
	S3_27729075	1.43482e-92	3VmrMLM	Sobic.003G167850	BTB/POZ domain	30473
	S3_51855747	3.85715e-53	3VmrMLM	Sobic.003G194900	F-BOX ASSOCIATED UBIQUITINATION EFFECTOR FAMILY PROTEIN-RELATED	16389
	S4_54978193	1.02075e-31	3VmrMLM	Sobic.004G198600	cyclin G-associated kinase	15134
	S6_44429741	1.27491e-22	3VmrMLM	Sobic.006G078500	abscisic stress-ripening	7681
	S7_28332986	2.41653e-25	3VmrMLM	Sobic.007G103000	FGGY family of carbohydrate kinases	27050
	S10_7709643	2.49054e-26	3VmrMLM	Sobic.010G089500	ANNEXIN	7701
Dry Biomass	S2_4581950	6.06893e-14	3VmrMLM	Sobic.002G048200	PPR: pentatricopeptide repeat domain	7267
	S2_63000541	7.95001e-12	3VmrMLM	Sobic.002G240100	S-adenosyl-L-methionine-dependent methyltransferase	3152
	S3_27729075	1.99823e-15	3VmrMLM	Sobic.003G167850	BTB/POZ domain	30473
	S4_66063042	6.02887e-09	FarmCPU	Sobic.004G325300	transmembrane amino acid transporter protein	3555
	S9_56525300	1.82975e-12	FarmCPU	Sobic.009G222200	E3 ubiquitin ligase, putative	8864
	S10_52722710	3.58448e-07	3VmrMLM	Sobic.010G186600	nucleoporin-related	0
Single Plant Yield	S1_54011473	3.04484e-65	3VmrMLM	Sobic.001G276900	ZIM domain containing protein	7907
	S2_1514740	1.2079e-06	FarmCPU	Sobic.002G016900	OsFBD13 - F-box and FBD domain containing protein	1452
	S2_2070779	1.2079e-06	FarmCPU	Sobic.002G022600	AP2-like ethylene-responsive transcription factor AINTEGUMENTA	2054
	S2_4020051	1.2079e-06	FarmCPU	Sobic.002G042100	gibberellin receptor GID1L2	1700
	S2_4387455	1.2079e-06	FarmCPU	Sobic.002G046900	HNH endonuclease domain-containing protein	8359
	S2_4580205	1.2079e-06	FarmCPU	Sobic.002G048200	pentatricopeptide	9013
	S2_7728042	1.2079e-06	FarmCPU	Sobic.002G074700	receptor kinase	3916
	S2_71084951	1.2967e-12	3VmrMLM	Sobic.002G344500	pentatricopeptide	662
	S4_49100351	8.87957e-07	3VmrMLM	Sobic.004G154700	CHOLINE/ETHANOALAMINE KINASE	16067
	S4_64236989	7.26616e-20	3VmrMLM	Sobic.004G303433	mitochondrial ribosomal protein S12	3133
	S7_53653791	1.21427e-18	3VmrMLM	Sobic.007G125600	Myc-type, basic helix-loop-helix (bHLH) domain	1001
	S7_9529568	1.4862e-47	3VmrMLM	Sobic.007G080300	BTB/POZ domain	11636
	S7_60631894	2.94906e-10	3VmrMLM	Sobic.007G170900	histidine-containing phosphotransfer protein	8969
	S8_50817608	2.47685e-16	3VmrMLM	Sobic.008G109400	oxidoreductase, 2OG-Fe oxygenase family protein	2608
	S10_21133636	4.29221e-09	3VmrMLM	Sobic.010G136900	ATP-BINDING CASSETTE TRANSPORTER	8958
Dry root weight	S3_60579996	5.96115e-07	3VmrMLM	Sobic.003G268900	MITOGEN-ACTIVATED KINASE KINASE KINASE	4475
	S4_47642407	8.20422e-14	3VmrMLM	Sobic.004G150650	ZINC FINGER CCHC DOMAIN CONTAINING PROTEIN	9664
	S5_6592660	6.15993e-07	3VmrMLM	Sobic.005G061066	Zinc finger, CCHC-type	30039
Root length	S1_54515547	4.31705e-28	3VmrMLM	Sobic.001G279200	PHLOEM 2-LIKE A10	8486
	S5_18563597	1.49092e-08	3VmrMLM	Sobic.005G104100	PEROXIDASE 13-RELATED	18622
Root thickness	S5_60337757	1.93115e-09	3VmrMLM	Sobic.005G141801	cadmium-induced protein	36556
Intrinsic water-use efficiency	S5_60918343	3.31779e-07	3VmrMLM	Sobic.005G144500	Xyloglucan 6-xylosyltransferase / Xyloglucan 6-alpha-D-xylosyltransferase	11290
	S10_3353158	1.4286e-12	3VmrMLM	Sobic.010G043300	INHIBITOR OF APOPTOSIS 1	0
Abaxial Stomatal density	S5_55146280	1.42662e-14	3VmrMLM	Sobic.005G126600	F-box domain and LRR containing protein	28718
	S10_15510030	9.5777e-09	3VmrMLM	Sobic.010G125500	zinc finger, C3HC4 type domain containing protein	0
Abaxial Stomatal complex total area	S1_61064295	1.11251e-09	3VmrMLM	Sobic.001G323500	expressed protein	0
	S10_23729236	7.99449e-14	3VmrMLM	Sobic.010G139000	G patch domain-containing protein 1	49119

## Sheet: 3
Supplementary Table 3. Haplotype analysis showing significant difference between different haplotypes from different candidate genes identified. Number in parentheses indicate number of genotypes in each haplotypes
Trait	Candidate gene	QTL	Function	Mean value of different haplotypes						p value
				Hap1	Hap2	Hap3	Hap4	Hap5	Hap6
Plant height (cm)	Sobic.001G499000	QHGT_S4_1.1	POTASSIUM CHANNEL TETRAMERISATION DOMAIN CONTAINING PROTEIN	175 (19)	237 (60)	235 (8)	258 (9)	NA	NA	0.03
Dry biomass (g)	Sobic.010G186600	SDI	nucleoporin-related	99 (71)	354 (7)	121 (8)	NA	NA	NA	<0.01
Single plant yield (g)	Sobic.002G022600	qtl2bGWP	AP2-like ethylene-responsive transcription factor AINTEGUMENTA	39 (6)	41 (69)	91 (11)	38 (10)	NA	NA	<0.01
Dry root weight (g)	Sobic.003G268900	PHE	MITOGEN-ACTIVATED KINASE KINASE KINASE	0.68 (82)	1.5 (14)	NA	NA	NA	NA	<0.01
Root length (cm)	Sobic.005G104100	qRA1_5	PEROXIDASE 13-RELATED	83 (74)	108 (11)	89 (11)	NA	NA	NA	0.002
Root thickness (mm)	Sobic.005G141801	qRA1_5	cadmium-induced protein, putative	2.14 (57)	1.9 (7)	1.4 (7)	1.3 (7)	2.1 (10)	1.39 (8)	<0.01
Intrinsic water-use efficiency (A/gs)	Sobic.010G043300	QLpt.txs-G	INHIBITOR OF APOPTOSIS 1	114 (14)	164 (11)	109 (10)	153 (53)	154 (8)	NA	<0.01
Abaxial Stomatal density (mm²)	Sobic.010G125500	LA3	zinc finger, C3HC4 type domain containing protein	133 (71)	135 (12)	183 (13)	NA	NA	NA	<0.01
Abaxial Stomatal complex total area (µm¯²)	Sobic.010G139000	LA3	G patch domain-containing protein 1	13628 (75)	10582 (17)	NA	NA	NA	NA	<0.01

## Sheet: 4
Supplementary Table 4. Comparison of the constructed subset and the core collection indicating the representativeness of the subset
Traits/Parameters	Range		Mean		Mean difference	p value	Variance		Levene's test
	Core (219)	Subset (96)	Core (219)	Subset (96)			Core (219)	Subset (96)	p value
Plant Height (PH) (cm)	55.67-444.33	55.67-444.33	229.21	228.78	0.43	0.96*	6296.66	7933.63	0.15*
Single plant yield (SPY) (gm)	10-132.67	20.33-132.67	45.68	49.28	3.6	0.17*	415.26	423.62	0.72*
Dry Biomass (DB) (gm)	25-466.67	25-466.67	119.5	123.6	4.1	0.65*	4729.94	6786.36	0.35*
Nei Genetic Distance	NA	NA	0.54	0.76	0.13	0.99*	NA	NA	NA
Shannon's Information Index	NA	NA	2.021	1.958	0.04	1*	NA	NA	NA

## Sheet: 5
Supplementary Table 5. List of accessions constructed as a representative subset for GWAS
Accessions	IIMR No.	RHS GRADE	Descriptor Colour	Origin	Race	Subset
IS 6997	4647	White 155D	White	Sudan	Caudatum	û
IS 7022	4649	Greyed orange 164C	Brown	Sudan	Caudatum	û		ü	Included in the subset
IS 7129	4651	Greyed orange 164B	Brown	Unknown	Caudatum	û		û	Not included in the subset
IS 7175	4654	Greyed orange 164A	Brown	Tanzania	Caudatum-bicolor	û
IS 7204	4658	White 155B	White	Nigeria	Guinea	ü
IS 7290	4671	Greyed orange 166B	Buff	Nigeria	Guinea-bicolor	ü
IS 7333	4674	White 155A	White	Nigeria	Durra-bicolor	û
IS 7358	4675	White 155A	White	Nigeria	Guinea	û
IS 7405	4682	Greyed orange 165B	Red	Nigeria	Guinea	û
IS 7459	4691	White 155B	White	Nigeria	Caudatum	û
IS 7575	4716	Greyed orange 165C	Red	Nigeria	Guinea	ü
IS 7649	4721	Greyed orange 165C	Red	Nigeria	Guinea	û
IS 7686	4723	White 155A	White	Nigeria	Caudatum	û
IS 7737	4728	White 155C	White	Nigeria	Guinea	û
IS 7748	4731	Greyed orange 164A	Brown	Nigeria	Guinea	ü
IS 7752	4732	White 155D	White	Nigeria	Guinea-bicolor	û
IS 7777	4737	Greyed orange 164B	Brown	Nigeria	Caudatum-bicolor	ü
IS 7794	4744	White 155A	White	Nigeria	Guinea	û
IS 7877	4757	White 155A	White	Nigeria	Guinea	ü
IS 7887	4759	Greyed orange 164B	Brown	Nigeria	Guinea	û
IS 7935	4766	Greyed orange 165B	Red	Nigeria	Caudatum	û
IS 7942	4768	White 155A	White	Nigeria	Guinea-bicolor	û
IS 7991	4777	White 155B	White	Nigeria	Guinea	ü
IS 8028	4781	Greyed orange 165A	Red	Japan	Caudatum	ü
IS 8113	4787	White 155D	White	Japan	Guinea	û
IS 8569	4792	Greyed orange 165A	Red	Chad	Caudatum	ü
IS 8609	4793	White 155D	White	Uganda	Caudatum	û
IS 8613	4794	Greyed orange 166B	Buff	Kenya	Caudatum	û
IS 8616	4795	Greyed orange 166B	Buff	Uganda	Caudatum	û
IS 8621	4798	Greyed orange 165B	Red	Uganda	Caudatum	û
IS 8622	4799	Greyed orange 164B	Brown	Uganda	Caudatum	û
IS 8688	4805	White 155B	White	Sudan	Caudatum	ü
IS 8714	4807	Greyed orange 165B	Red	Nigeria	Caudatum	û
IS 8717	4808	Greyed orange 164C	Brown	Nigeria	Caudatum	û
IS 8723	4810	Greyed orange 164B	Brown	Nigeria	Caudatum	û
IS 8724	4811	Greyed orange 164B	Brown	Nigeria	Caudatum	ü
IS 8725	4812	Greyed orange 164B	Brown	Nigeria	Caudatum	û
IS 8794	4822	Greyed orange 164A	Brown	Zimbabwe	Caudatum	ü
IS 8826	4824	Black 203A	Black	Kenya	Bicolor	ü
IS 8834	4826	White 155A	White	Kenya	Caudatum-bicolor	ü
IS 8848	4827	Greyed orange 164B	Brown	Kenya	Caudatum-bicolor	û
IS 8853	4828	Greyed orange 166B	Buff	Kenya	Caudatum	û
IS 8900	4836	White 155B	White	Uganda	Caudatum	ü
IS 8934	4843	Greyed orange 164A	Brown	Kenya	Caudatum	û
IS 8942	4845	Greyed orange 164B	Brown	Kenya	Caudatum	û
IS 8946	4846	Greyed orange 164B	Brown	Kenya	Caudatum	û
IS 8962	4850	Greyed orange 166B	Buff	Kenya	Caudatum	ü
IS 8968	4851	Greyed orange 166B	Buff	Kenya	Caudatum	û
IS 9094	4865	Greyed orange 165B	Red	Kenya	Caudatum	ü
IS 9108	4868	Greyed orange 166B	Buff	Kenya	Caudatum	ü
IS 9122	4869	Greyed orange 165A	Red	Kenya	Caudatum-bicolor	û
IS 9151	4874	White 155B	White	Kenya	Caudatum	û
IS 9185	4880	Greyed orange 165B	Red	South Africa	Caudatum	ü
IS 9200	4883	Greyed orange 166B	Buff	Uganda	Caudatum	û
IS 9203	4885	Greyed orange 166B	Buff	Uganda	Caudatum	û
IS 9262	4892	Greyed orange 166B	Buff	Uganda	Caudatum	ü
IS 9295	4893	Orange red 33B	Red	South Africa	Kafir	û
IS 9325	4895	White 155A	White	South Africa	Kafir	û
IS 9348	4897	White 155A	White	South Africa	Kafir	û
IS 9361	4899	Greyed orange 164A	Brown	South Africa	Kafir	û
IS 9373	4900	White 155B	White	South Africa	Caudatum	û
IS 9378	4901	Greyed orange 164A	Brown	South Africa	Kafir	ü
IS 9442	4902	Greyed orange 164A	Brown	South Africa	Caudatum	ü
IS 9444	4903	White 155B	White	South Africa	Kafir	û
IS 9563	4907	Greyed orange 164B	Brown	South Africa	Caudatum	ü
IS 9567	4908	Greyed orange 164A	Brown	South Africa	Kafir	û
IS 9687	4928	Greyed orange 164B	Brown	Sudan	Caudatum	û
IS 9700	4933	Greyed orange 165B	Red	Sudan	Caudatum	û
IS 9721	4935	White 155C	White	Sudan	Caudatum	û
IS 9747	4940	White 155C	White	Sudan	Caudatum	û
IS 9770	4947	Greyed orange 165C	Red	Sudan	Caudatum	û
IS 9774	4949	Greyed orange 165B	Red	Sudan	Caudatum	û
IS 9789	4955	Greyed orange 164B	Brown	Sudan	Caudatum-bicolor	ü
IS 9794	4956	Greyed orange 164A	Brown	Sudan	Caudatum	û
IS 9805	4958	White 155D	White	Sudan	Caudatum	û
IS 9912	4980	White 155B	White	Sudan	Caudatum	ü
IS 9922	4981	Greyed orange 164B	Brown	Sudan	Caudatum	û
IS 9968	4987	Greyed orange 164A	Brown	Sudan	Caudatum	û
IS 9972	4988	White 155A	White	Sudan	Caudatum	û
IS 9991	4991	White 155D	White	Sudan	Durra	ü
IS 10293	4999	Greyed orange 164B	Brown	Nigeria	Caudatum	ü
IS 10324	5002	White 155A	White	Nigeria	Guinea-caudatum	û
IS 10372	5005	White 155B	White	Israel	Kafir	ü
IS 10400	5008	White 155D	White	Uganda	Kafir	û
IS 10572	5017	White 155D	White	USA	Kafir	û
IS 10608	5022	Greyed orange 165B	Red	USA	Kafir-durra	ü
IS 10612	5023	White 155D	White	USA	Guinea-kafir	û
IS 10634	5026	Greyed orange 164A	Brown	USA	Kafir-bicolor	ü
IS 10715	5030	White 155D	White	USA	Caudatum-bicolor	û
IS 10720	5031	Greyed orange 166B	Buff	USA	Bicolor	ü
IS 10803	5039	White 155A	White	Chad	Guinea-caudatum	û
IS 10815	5040	White 155B	White	Chad	Caudatum-bicolor	û
IS 10819	5042	Greyed orange 165A	Red	Chad	Durra-bicolor	û
IS 10827	5043	White 155D	White	Chad	Bicolor	û
IS 10841	5044	White 155B	White	Chad	Caudatum-bicolor	û
IS 10843	5045	White 155A	White	Chad	Guinea	û
IS 10853	5046	Greyed orange 164A	Brown	Chad	Caudatum-bicolor	û
IS 10876	5048	Greyed orange 164B	Brown	Nigeria	Guinea-caudatum	û
IS 10877	5049	Greyed orange 164A	Brown	Nigeria	Caudatum	ü
IS 10889	5052	Greyed orange 164B	Brown	USA	Guinea-caudatum	û
IS 10892	5054	Greyed orange 166B	Buff	USA	Caudatum-bicolor	û
IS 10893	5055	Greyed orange 164B	Brown	USA	Guinea-caudatum	ü
IS 10894	5056	Greyed orange 164C	Brown	USA	Guinea	ü
IS 10921	5057	Greyed orange 164C	Brown	USA	Durra-caudatum	ü
IS 10960	5062	White 155D	White	USA	Durra	û
IS 10968	5065	Greyed orange 164B	Brown	USA	Durra	ü
IS 10978	5066	Orange red 33C	Red	USA	Durra	û
IS 10994	5068	Greyed orange 165B	Red	USA	Bicolor	û
IS 11060	5071	White 155A	White	Ethiopia	Durra	ü
IS 11087	5074	Greyed orange 165A	Red	Ethiopia	Caudatum	û
IS 11091	5075	Greyed orange 164A	Brown	Ethiopia	Caudatum	û
IS 11193	5084	Greyed orange 164C	Brown	Ethiopia	Durra	û
IS 11217	5085	Yellow 6B	Yellow	Ethiopia	Durra	û
IS 11348	5089	Greyed orange 164B	Brown	Ethiopia	Durra	û
IS 11356	5091	Greyed orange 166B	Buff	Ethiopia	Durra-bicolor	ü
IS 11413	5094	Greyed orange 164A	Brown	Ethiopia	Bicolor	û
IS 11491	5099	Greyed orange 165B	Red	Ethiopia	Caudatum-bicolor	ü
IS 11501	5101	White 155C	White	Ethiopia	Durra-caudatum	û
IS 11508	5102	Greyed orange 164B	Brown	Ethiopia	Durra	ü
IS 11521	5105	White 155A	White	Ethiopia	Durra	ü
IS 11527	5106	White 155B	White	Ethiopia	Caudatum	ü
IS 11543	5109	White 155C	White	Ethiopia	Durra	û
IS 11548	5110	White 155D	White	Ethiopia	Durra	û
IS 11550	5111	Greyed orange 165B	Red	Ethiopia	Durra-bicolor	ü
IS 11818	5120	Greyed orange 164A	Brown	Ethiopia	Durra	ü
IS 11902	5123	White 155D	White	Ethiopia	Durra	û
IS 11911	5126	Greyed orange 166A	Buff	Ethiopia	Durra-bicolor	ü
IS 11912	5127	Greyed orange 165A	Red	Ethiopia	Durra	ü
IS 11913	5128	Greyed orange 166B	Buff	Ethiopia	Durra-bicolor	û
IS 11920	5130	Yellow 6C	Yellow	Ethiopia	Durra	ü
IS 11927	5133	Greyed orange 164B	Brown	Ethiopia	Durra	û
IS 11929	5134	Greyed orange 166B	Buff	Ethiopia	Durra-bicolor	ü
IS 11938	5137	Greyed orange 164C	Brown	Ethiopia	Durra	ü
IS 11944	5140	Orange red 33C	Red	Ethiopia	Durra	û
IS 11955	5143	Greyed orange 166B	Buff	Ethiopia	Durra-caudatum	û
IS 11958	5145	Greyed orange 165C	Red	Ethiopia	Durra	û
IS 11962	5147	Yellow 6B	Yellow	Ethiopia	Durra-bicolor	û
IS 11967	5149	Yellow 6D	Yellow	Ethiopia	Durra	ü
IS 11971	5151	Greyed orange 165C	Red	Ethiopia	Durra	û
IS 11980	5154	Greyed orange 166B	Buff	Ethiopia	Durra	ü
IS 11986	5155	Greyed orange 164B	Brown	Ethiopia	Durra	û
IS 12006	5156	Black 203A	Black	Ethiopia	Unknown	û
IS 12024	5161	Greyed orange 165B	Red	Ethiopia	Durra-bicolor	û
IS 12150	5164	White 155D	White	Ethiopia	Caudatum	û
IS 12166	5168	Yellow 6C	Yellow	Ethiopia	Durra	ü
IS 12175	5171	Greyed orange 164B	Brown	Ethiopia	Durra	û
IS 12176	5172	White 155A	White	Ethiopia	Durra	û
IS 12183	5174	White 155A	White	Ethiopia	Durra	û
IS 12198	5177	Greyed orange 164A	Brown	Ethiopia	Durra	û
IS 12203	5178	Yellow 6C	Yellow	Ethiopia	Durra	ü
IS 12230	5182	Greyed orange 164A	Brown	Ethiopia	Caudatum	û
IS 12267	5185	Black 203A	Black	Ethiopia	Unknown	ü
IS 12284	5186	White 155B	White	Zimbabwe	Caudatum	ü
IS 12285	5187	Greyed orange 164B	Brown	Zimbabwe	Caudatum	ü
IS 12286	5188	Greyed orange 164B	Brown	Zimbabwe	Caudatum	û
IS 12289	5189	Greyed orange 164B	Brown	Zimbabwe	Caudatum	ü
IS 12290	5191	White 155A	White	Zimbabwe	Guinea-caudatum	ü
IS 12294	5192	Greyed orange 164B	Brown	Zimbabwe	Bicolor	ü
IS 12295	5193	Greyed orange 164A	Brown	Zimbabwe	Bicolor	ü
IS 12299	5196	Greyed orange 164B	Brown	Zimbabwe	Caudatum	û
IS 12311	5201	White 155C	White	Zimbabwe	Caudatum	ü
IS 12317	5202	Greyed orange 165B	Red	Zimbabwe	Caudatum	ü
IS 12330	5204	Greyed orange 164A	Brown	Nigeria	Durra-caudatum	ü
IS 12336	5205	Greyed orange 165D	Red	Senegal	Caudatum-bicolor	û
IS 12452	5209	Greyed orange 165B	Red	Sudan	Caudatum-bicolor	û
IS 12569	5213	Greyed orange 164B	Brown	Sudan	Caudatum	ü
IS 12571	5215	Greyed orange 164B	Brown	Sudan	Guinea-bicolor	ü
IS 12626	5221	Greyed orange 166A	Buff	Ethiopia	Durra	ü
IS 12645	5224	Greyed orange 164B	Brown	Ethiopia	Durra	û
IS 12666	5229	White 155D	White	Ethiopia	Caudatum	ü
IS 14276	5233	Greyed orange 164B	Brown	South Africa	Caudatum	ü
IS 14316	5235	Greyed orange 164A	Brown	Swaziland	Guinea	ü
IS 14318	5236	White 155B	White	Swaziland	Bicolor	û
IS 14333	5237	White 155B	White	South Africa	Guinea	û
IS 14461	5242	Greyed orange 164B	Brown	Sudan	Durra-bicolor	û
IS 14531	5247	Greyed orange 165B	Red	Uganda	Caudatum	ü
IS 14532	5248	Greyed orange 164C	Brown	Kenya	Bicolor	ü
IS 14535	5249	Greyed orange 164A	Brown	Kenya	Guinea-caudatum	ü
IS 14542	5250	Greyed orange 166A	Buff	Ethiopia	Caudatum	ü
IS 14549	5251	White 155C	White	Ethiopia	Durra-caudatum	û
IS 14552	5252	Greyed orange 166B	Buff	Ethiopia	Guinea-caudatum	û
EC488361	5254	Greyed orange 164B	Brown	Unknown	Unknown	ü
IS 14775	5256	Greyed orange 164A	Brown	Cameroon	Caudatum	ü
IS 14798	5262	White 155D	White	Cameroon	Durra-caudatum	û
IS 14813	5266	White 155B	White	Cameroon	Caudatum	ü
IS 14816	5267	Greyed orange 166B	Buff	Cameroon	Caudatum	û
IS 14817	5268	White 155B	White	Cameroon	Caudatum	û
IS 14819	5269	Greyed orange 164B	Brown	Cameroon	Caudatum	ü
IS 14820	5270	Greyed orange 164B	Brown	Cameroon	Caudatum	û
IS 14826	5273	Greyed orange 165B	Red	Cameroon	Caudatum	ü
IS 14842	5275	Yellow 6D	Yellow	Cameroon	Caudatum	û
IS 14861	5279	Greyed orange 164A	Brown	Cameroon	Caudatum	ü
IS 14875	5282	White 155B	White	Cameroon	Caudatum	ü
IS 14929	5286	Greyed orange 164A	Brown	Cameroon	Caudatum	û
IS 14932	5287	Yellow 6D	Yellow	Cameroon	Durra-caudatum	ü
IS 14938	5288	White 155C	White	Cameroon	Durra-caudatum	ü
IS 14941	5289	White 155D	White	Cameroon	Caudatum	û
IS 14991	5298	Greyed orange 166B	Buff	Cameroon	Caudatum	ü
IS 15005	5300	Greyed orange 166A	Buff	Cameroon	Caudatum	û
IS 15033	5303	White 155C	White	Cameroon	Guinea	ü
IS 15041	5307	Greyed orange 164B	Brown	Cameroon	Caudatum	ü
IS 15042	5308	White 155B	White	Cameroon	Caudatum	ü
IS 15045	5310	White 155B	White	Cameroon	Durra-caudatum	ü
IS 15048	5311	Yellow 6C	Yellow	Cameroon	Durra	ü
IS 15061	5316	Greyed orange 164A	Brown	Cameroon	Caudatum	ü
IS 15073	5317	Greyed orange 165B	Red	Cameroon	Durra	û
IS 15076	5318	Greyed orange 164A	Brown	Cameroon	Caudatum	û
IS 15088	5320	Greyed orange 164B	Brown	Cameroon	Caudatum	û
IS 15094	5321	White 155C	White	Cameroon	Caudatum	ü
IS 15096	5322	White 155D	White	Cameroon	Caudatum	û
IS 15098	5323	Greyed orange 166A	Buff	Cameroon	Caudatum	ü
IS 15144	5326	Greyed orange 164C	Brown	Cameroon	Caudatum	û
IS 15145	5327	White 155D	White	Cameroon	Caudatum	û
IS 15146	5328	Greyed orange 164B	Brown	Cameroon	Caudatum	û
IS 15150	5330	White 155A	White	Cameroon	Caudatum	ü
IS 15169	5332	Yellow 6C	Yellow	Cameroon	Caudatum	ü
IS 15191	5333	Greyed orange 165A	Red	Cameroon	Caudatum	ü
IS 15222	5337	White 155A	White	Cameroon	Durra-caudatum	ü
IS 15244	5339	Greyed orange 164B	Brown	Cameroon	Durra-caudatum	ü
